# Supplementary material for: In Silico Characterization of African Swine Fever Virus Nucleoprotein p10 Interaction with DNA
Source: Viruses. 2022 Oct 25;14(11):2348. doi: 10.3390/v14112348 (PMC9694697; doi:10.3390/v14112348)
Supplement: Supplementary file 1 [file viruses-14-02348-s001.zip]

Archive with 1 entries (1 files):
- viruses-1948743-supplementary.pdf
